# Supplementary material for: A Novel Homozygous Founder Variant of RTN4IP1 in Two Consanguineous Saudi Families
Source: Cells. 2022 Oct 7;11(19):3154. doi: 10.3390/cells11193154 (PMC9563936; doi:10.3390/cells11193154)
Supplement: Supplementary file 1 [file cells-11-03154-s001.zip]

Archive with 1 entries (1 files):
- cells-1898025-supplementary.pdf
